# Supplementary material for: Severe coarctation of the aorta diagnosed during pregnancy: the role of multimodal imaging and multidisciplinary approach to a complex subject—a case report
Source: Eur Heart J Case Rep. 2026 Jan 24;10(2):ytag041. doi: 10.1093/ehjcr/ytag041 (PMC12924163; doi:10.1093/ehjcr/ytag041)
Supplement: ytag041_Supplementary_Data [file ytag041_supplementary_data.zip]

Archive with 3 entries (3 files):
- Video 1.mp4
- Video 2.mp4
- Video Legends.docx
